# Supplementary material for: Allyl 4-hydroxy­phenyl carbonate
Source: Acta Crystallogr Sect E Struct Rep Online. 2009 Jun 17;65(Pt 7):o1603. doi: 10.1107/S1600536809022387 (PMC2969403; doi:10.1107/S1600536809022387)
Supplement: Supplementary file 1 [file e-65-o1603-sup1.cif]

##############################################################################
###                                                                        ###
###        Electronic paper (Acta Crystallographica Section E)             ###
###                                                                        ###
##############################################################################
#                                                                            #
# This CIF contains the data in a paper accepted for publication in Acta     #
# Crystallographica Section E. It conforms to the requirements of Notes      #
# for Authors for Section E, and has been peer reviewed under the auspices   #
# of the IUCr Commission on Journals.                                        #
#                                                                            #
# Full details of the Crystallographic Information File format               #
# are given in the paper "The Crystallographic Information File (CIF):       #
# a New Standard Archive File for Crystallography" by S. R. Hall, F. H.      #
# Allen and I. D. Brown [Acta Cryst. (1991), A47, 655-685].                  #
#                                                                            #
# The current version of the core CIF dictionary is obtainable from          #
# ftp://ftp.iucr.org/pub/cif_core.dic. The current version number is 2.4.    #
#                                                                            #
# Software is freely available for graphical display of the structure(s) in  #
# this CIF.  For information consult the CIF home page http://www.iucr.org/  #
# cif/home.html                                                              #
#                                                                            #
# This file may be used for bona fide research purposes within the           #
# scientific community so long as proper attribution is given to the journal # 
# article from which it was obtained.                                        #
#                                                                            #
##############################################################################
                                             
data_I
_audit_creation_method     SHELXL-97
_chemical_name_systematic
;
Allyl 4-hydroxyphenyl carbonate
;
_chemical_name_common     ?
_chemical_formula_moiety     'C10 H10 O4'
_chemical_formula_sum     'C10 H10 O4'
_chemical_formula_iupac     'C10 H10 O4'
_chemical_formula_weight     194.18
_chemical_melting_point     337
_symmetry_cell_setting     monoclinic
_symmetry_space_group_name_H-M     'P 21'
_symmetry_space_group_name_Hall     'P 2yb'
loop_
    _symmetry_equiv_pos_as_xyz
    'x, y, z'
    '-x, y+1/2, -z'
_cell_length_a     5.8148(7)
_cell_length_b     7.5413(11)
_cell_length_c     11.4499(17)
_cell_angle_alpha     90.00
_cell_angle_beta     93.515(10)
_cell_angle_gamma     90.00
_cell_volume     501.15(12)
_cell_formula_units_Z     2
_cell_measurement_reflns_used     52
_cell_measurement_theta_min     4.68
_cell_measurement_theta_max     13.61
_cell_measurement_temperature     298.0(10)
_cell_measurement_pressure     ?
_exptl_crystal_description     prism
_exptl_crystal_colour     colorless
_exptl_crystal_size_max     0.60
_exptl_crystal_size_mid     0.30
_exptl_crystal_size_min     0.24
_exptl_crystal_density_diffrn     1.287
_exptl_crystal_density_meas     ?
_exptl_crystal_density_method     'not measured'
_exptl_crystal_F_000     204
_exptl_absorpt_coefficient_mu     0.100
_exptl_absorpt_correction_type     none
_exptl_absorpt_process_details     ?
_exptl_absorpt_correction_T_min     ?
_exptl_absorpt_correction_T_max     ?
_exptl_special_details
;
;
_diffrn_ambient_temperature     298.0(10)
_diffrn_radiation_type     MoK\a
_diffrn_radiation_wavelength     0.71073
_diffrn_radiation_source     'fine-focus sealed tube'
_diffrn_radiation_monochromator     graphite
_diffrn_measurement_device_type     'Bruker P4'
_diffrn_measurement_method     2\q/\w
_diffrn_detector_area_resol_mean     ?
_diffrn_reflns_number     2559
_diffrn_reflns_av_R_equivalents     0.0247
_diffrn_reflns_av_sigmaI/netI     0.0269
_diffrn_reflns_theta_min     3.24
_diffrn_reflns_theta_max     27.48
_diffrn_reflns_theta_full     27.48
_diffrn_measured_fraction_theta_max     0.999
_diffrn_measured_fraction_theta_full     0.999
_diffrn_reflns_limit_h_min     -7
_diffrn_reflns_limit_h_max     5
_diffrn_reflns_limit_k_min     -9
_diffrn_reflns_limit_k_max     1
_diffrn_reflns_limit_l_min     -14
_diffrn_reflns_limit_l_max     14
_diffrn_standards_number     3
_diffrn_standards_interval_count     97
_diffrn_standards_interval_time     ?
_diffrn_standards_decay_%     0.5
loop_
    _diffrn_standard_refln_index_h
    _diffrn_standard_refln_index_k
    _diffrn_standard_refln_index_l
    0 -1 3
    -1 -2 1
    1 -2 -1
_refine_special_details
;
;
_reflns_number_total     1233
_reflns_number_gt     1042
_reflns_threshold_expression     I>2\s(I)
_refine_ls_structure_factor_coef     Fsqd
_refine_ls_matrix_type     full
_refine_ls_R_factor_all     0.0440
_refine_ls_R_factor_gt     0.0369
_refine_ls_wR_factor_gt     0.1027
_refine_ls_wR_factor_ref     0.1091
_refine_ls_goodness_of_fit_ref     1.056
_refine_ls_restrained_S_all     1.064
_refine_ls_number_reflns     1233
_refine_ls_number_parameters     137
_refine_ls_number_restraints     2
_refine_ls_number_constraints     0
_refine_ls_hydrogen_treatment     constr
_refine_ls_weighting_scheme     calc
_refine_ls_weighting_details
         'calc w=1/[\s^2^(Fo^2^)+(0.0619P)^2^+0.0247P] where P=(Fo^2^+2Fc^2^)/3'
_atom_sites_solution_hydrogens     geom
_atom_sites_solution_primary     direct
_atom_sites_solution_secondary     difmap
_refine_ls_shift/su_max     0.000
_refine_ls_shift/su_mean     0.000
_refine_diff_density_max     0.103
_refine_diff_density_min     -0.166
_refine_ls_extinction_method     none
_refine_ls_extinction_coef     ?
_refine_ls_abs_structure_details     ?
_refine_ls_abs_structure_Flack     ?
loop_
    _atom_type_symbol
    _atom_type_description
    _atom_type_scat_dispersion_real
    _atom_type_scat_dispersion_imag
    _atom_type_scat_source
    'C' 'C' 0.0033 0.0016
                         'International Tables Vol C Tables 4.2.6.8 and 6.1.1.4'
    'H' 'H' 0.0000 0.0000
                         'International Tables Vol C Tables 4.2.6.8 and 6.1.1.4'
    'O' 'O' 0.0106 0.0060
                         'International Tables Vol C Tables 4.2.6.8 and 6.1.1.4'
_computing_data_collection     'XSCANS (Siemens, 1996)'
_computing_cell_refinement     'XSCANS (Siemens, 1996)'
_computing_data_reduction     'XSCANS (Siemens, 1996)'
_computing_structure_solution     'SHELXS97 (Sheldrick, 2008)'
_computing_structure_refinement     'SHELXL97 (Sheldrick, 2008)'
_computing_molecular_graphics     'Mercury (Macrae <i>et al.</i>,  2006)'
_computing_publication_material     'SHELXL97 (Sheldrick, 2008)'
loop_
    _atom_site_type_symbol
    _atom_site_label
    _atom_site_fract_x
    _atom_site_fract_y
    _atom_site_fract_z
    _atom_site_U_iso_or_equiv
    _atom_site_adp_type
    _atom_site_calc_flag
    _atom_site_refinement_flags
    _atom_site_occupancy
    _atom_site_disorder_assembly
    _atom_site_disorder_group
    C C1 0.9530(6) 0.3863(7) 0.5802(3) 0.1057(12) Uani d . 1 . .
    H H1A 0.9781 0.4877 0.5365 0.127 Uiso calc PR 0.758(10) A 1
    H H1B 1.0579 0.3541 0.6411 0.127 Uiso calc PR 0.758(10) A 1
    H H1C 0.9365 0.3187 0.6471 0.127 Uiso d PR 0.242(10) A 2
    H H1D 1.0856 0.4534 0.5729 0.127 Uiso d PR 0.242(10) A 2
    C C21 0.7760(6) 0.2923(6) 0.5569(3) 0.0724(13) Uani d P 0.758(10) A 1
    H H21A 0.7563 0.1919 0.6024 0.087 Uiso calc PR 0.758(10) A 1
    C C22 0.825(3) 0.388(3) 0.4931(14) 0.136(9) Uani d PD 0.242(10) A 2
    H H22A 0.8932 0.4395 0.4302 0.163 Uiso calc PR 0.242(10) A 2
    C C3 0.5976(6) 0.3307(5) 0.4622(3) 0.0887(9) Uani d D 1 . .
    H H3A 0.4484 0.3453 0.4945 0.106 Uiso calc PR 0.758(10) A 1
    H H3B 0.6350 0.4391 0.4219 0.106 Uiso calc PR 0.758(10) A 1
    H H3C 0.5069 0.4263 0.4262 0.106 Uiso d PR 0.242(10) A 2
    H H3D 0.5241 0.2953 0.5324 0.106 Uiso d PR 0.242(10) A 2
    O O4 0.5923(3) 0.1818(3) 0.38141(16) 0.0764(5) Uani d . 1 A .
    C C5 0.4547(4) 0.2025(3) 0.2869(2) 0.0610(5) Uani d . 1 . .
    O O6 0.3334(3) 0.3258(3) 0.26428(16) 0.0802(6) Uani d . 1 A .
    O O7 0.4800(3) 0.0608(2) 0.21897(15) 0.0736(5) Uani d . 1 A .
    C C8 0.3616(4) 0.0614(3) 0.10692(18) 0.0563(5) Uani d . 1 . .
    C C9 0.1521(4) -0.0236(3) 0.0904(2) 0.0613(6) Uani d . 1 A .
    H H9A 0.0817 -0.0718 0.1539 0.074 Uiso calc R 1 . .
    C C10 0.0481(3) -0.0368(3) -0.01992(19) 0.0569(5) Uani d . 1 . .
    H H10A -0.0935 -0.0934 -0.0315 0.068 Uiso calc R 1 A .
    C C11 0.1552(4) 0.0349(3) -0.11458(18) 0.0554(5) Uani d . 1 A .
    C C12 0.3637(4) 0.1230(4) -0.0966(2) 0.0628(6) Uani d . 1 . .
    H H12A 0.4341 0.1734 -0.1594 0.075 Uiso calc R 1 A .
    C C13 0.4666(4) 0.1355(3) 0.0157(2) 0.0625(6) Uani d . 1 A .
    H H13A 0.6066 0.1942 0.0286 0.075 Uiso calc R 1 . .
    O O14 0.0629(3) 0.0249(3) -0.22658(14) 0.0836(6) Uani d . 1 . .
    H H14 -0.0418 -0.0598 -0.2344 0.125 Uiso d R 1 A .
loop_
    _atom_site_aniso_label
    _atom_site_aniso_U_11
    _atom_site_aniso_U_22
    _atom_site_aniso_U_33
    _atom_site_aniso_U_12
    _atom_site_aniso_U_13
    _atom_site_aniso_U_23
    C1 0.098(2) 0.127(3) 0.090(2) -0.013(2) -0.0110(17) -0.020(2)
    C21 0.083(2) 0.079(3) 0.0532(18) -0.0054(19) -0.0087(14) -0.0045(17)
    C22 0.23(2) 0.108(13) 0.073(9) -0.074(15) 0.022(11) -0.019(9)
    C3 0.0970(19) 0.0839(19) 0.0817(16) 0.0192(17) -0.0228(14) -0.0244(16)
    O4 0.0857(11) 0.0696(11) 0.0698(9) 0.0154(9) -0.0273(8) -0.0095(9)
    C5 0.0606(11) 0.0567(12) 0.0640(12) 0.0060(10) -0.0101(9) 0.0000(10)
    O6 0.0825(11) 0.0763(12) 0.0789(11) 0.0279(10) -0.0197(9) -0.0097(10)
    O7 0.0836(10) 0.0574(9) 0.0752(10) 0.0154(9) -0.0315(8) -0.0076(8)
    C8 0.0580(11) 0.0486(11) 0.0606(11) 0.0064(10) -0.0114(9) -0.0040(10)
    C9 0.0622(12) 0.0593(13) 0.0620(12) -0.0034(10) 0.0017(10) 0.0043(10)
    C10 0.0471(10) 0.0536(12) 0.0692(13) -0.0050(9) -0.0031(9) 0.0011(10)
    C11 0.0582(10) 0.0476(11) 0.0591(10) -0.0055(10) -0.0061(9) -0.0034(10)
    C12 0.0619(12) 0.0590(13) 0.0678(13) -0.0138(11) 0.0067(10) -0.0041(11)
    C13 0.0500(11) 0.0548(12) 0.0813(14) -0.0100(10) -0.0071(10) -0.0116(11)
    O14 0.0940(12) 0.0949(15) 0.0596(9) -0.0340(12) -0.0141(8) 0.0015(10)
_geom_special_details
;
;
loop_
    _geom_bond_atom_site_label_1
    _geom_bond_atom_site_label_2
    _geom_bond_site_symmetry_2
    _geom_bond_distance
    _geom_bond_publ_flag
    C1 C22 . 1.208(16) ?
    C1 C21 . 1.265(5) ?
    C1 H1A . 0.9300 ?
    C1 H1B . 0.9300 ?
    C1 H1C . 0.9300 ?
    C1 H1D . 0.9300 ?
    C21 C3 . 1.482(4) ?
    C21 H21A . 0.9300 ?
    C22 C3 . 1.414(13) ?
    C22 H22A . 0.9300 ?
    C3 O4 . 1.454(4) ?
    C3 H3A . 0.9700 ?
    C3 H3B . 0.9700 ?
    C3 H3C . 0.9700 ?
    C3 H3D . 0.9700 ?
    O4 C5 . 1.315(3) ?
    C5 O6 . 1.186(3) ?
    C5 O7 . 1.335(3) ?
    O7 C8 . 1.418(2) ?
    C8 C13 . 1.362(4) ?
    C8 C9 . 1.379(3) ?
    C9 C10 . 1.371(3) ?
    C9 H9A . 0.9300 ?
    C10 C11 . 1.392(3) ?
    C10 H10A . 0.9300 ?
    C11 O14 . 1.362(2) ?
    C11 C12 . 1.387(3) ?
    C12 C13 . 1.388(3) ?
    C12 H12A . 0.9300 ?
    C13 H13A . 0.9300 ?
    O14 H14 . 0.8830 ?
loop_
    _geom_angle_atom_site_label_1
    _geom_angle_atom_site_label_2
    _geom_angle_atom_site_label_3
    _geom_angle_site_symmetry_1
    _geom_angle_site_symmetry_3
    _geom_angle
    _geom_angle_publ_flag
    H1A C1 H1B . . 120.0 ?
    H1C C1 H1D . . 120.0 ?
    C21 C1 H1A . . 120.0 ?
    C21 C1 H1B . . 120.0 ?
    C22 C1 H1C . . 126.5 ?
    C22 C1 H1D . . 113.2 ?
    C1 C21 C3 . . 124.7(4) ?
    C1 C22 C3 . . 136.4(14) ?
    C1 C21 H21A . . 117.7 ?
    C1 C22 H22A . . 111.8 ?
    C3 C21 H21A . . 117.7 ?
    C3 C22 H22A . . 111.8 ?
    C22 C3 O4 . . 112.2(8) ?
    O4 C3 C21 . . 107.5(3) ?
    O4 C3 H3A . . 110.2 ?
    O4 C3 H3B . . 110.2 ?
    C21 C3 H3A . . 110.2 ?
    C21 C3 H3B . . 110.2 ?
    H3A C3 H3B . . 108.5 ?
    C22 C3 H3C . . 110.8 ?
    C22 C3 H3D . . 109.2 ?
    O4 C3 H3C . . 108.3 ?
    O4 C3 H3D . . 108.8 ?
    C21 C3 H3C . . 142.5 ?
    H3C C3 H3D . . 107.5 ?
    C5 O4 C3 . . 114.8(2) ?
    O6 C5 O4 . . 126.6(2) ?
    O6 C5 O7 . . 125.9(2) ?
    O4 C5 O7 . . 107.52(19) ?
    C5 O7 C8 . . 117.36(17) ?
    C13 C8 C9 . . 121.3(2) ?
    C13 C8 O7 . . 118.65(19) ?
    C9 C8 O7 . . 119.9(2) ?
    C10 C9 C8 . . 119.7(2) ?
    C10 C9 H9A . . 120.1 ?
    C8 C9 H9A . . 120.1 ?
    C9 C10 C11 . . 119.77(19) ?
    C9 C10 H10A . . 120.1 ?
    C11 C10 H10A . . 120.1 ?
    O14 C11 C12 . . 117.2(2) ?
    O14 C11 C10 . . 122.85(18) ?
    C12 C11 C10 . . 119.95(19) ?
    C11 C12 C13 . . 119.6(2) ?
    C11 C12 H12A . . 120.2 ?
    C13 C12 H12A . . 120.2 ?
    C8 C13 C12 . . 119.64(19) ?
    C8 C13 H13A . . 120.2 ?
    C12 C13 H13A . . 120.2 ?
    C11 O14 H14 . . 111.4 ?
loop_
    _geom_torsion_atom_site_label_1
    _geom_torsion_atom_site_label_2
    _geom_torsion_atom_site_label_3
    _geom_torsion_atom_site_label_4
    _geom_torsion_site_symmetry_1
    _geom_torsion_site_symmetry_2
    _geom_torsion_site_symmetry_3
    _geom_torsion_site_symmetry_4
    _geom_torsion
    _geom_torsion_publ_flag
    C22 C1 C21 C3 . . . . -15.6(12) ?
    C21 C1 C22 C3 . . . . 19.6(16) ?
    C1 C22 C3 O4 . . . . -111(2) ?
    C1 C22 C3 C21 . . . . -19.0(16) ?
    C1 C21 C3 C22 . . . . 15.1(11) ?
    C1 C21 C3 O4 . . . . 119.1(4) ?
    C22 C3 O4 C5 . . . . -128.5(9) ?
    C21 C3 O4 C5 . . . . -174.7(3) ?
    C3 O4 C5 O6 . . . . -2.4(4) ?
    C3 O4 C5 O7 . . . . 176.2(3) ?
    O6 C5 O7 C8 . . . . 3.8(4) ?
    O4 C5 O7 C8 . . . . -174.8(2) ?
    C5 O7 C8 C13 . . . . 87.7(3) ?
    C5 O7 C8 C9 . . . . -97.1(3) ?
    C13 C8 C9 C10 . . . . 1.0(4) ?
    O7 C8 C9 C10 . . . . -174.1(2) ?
    C8 C9 C10 C11 . . . . 0.3(3) ?
    C9 C10 C11 O14 . . . . 179.3(2) ?
    C9 C10 C11 C12 . . . . -1.6(3) ?
    O14 C11 C12 C13 . . . . -179.3(2) ?
    C10 C11 C12 C13 . . . . 1.5(4) ?
    C9 C8 C13 C12 . . . . -1.1(4) ?
    O7 C8 C13 C12 . . . . 174.0(2) ?
    C11 C12 C13 C8 . . . . -0.1(4) ?
loop_
    _geom_hbond_atom_site_label_D
    _geom_hbond_atom_site_label_H
    _geom_hbond_atom_site_label_A
    _geom_hbond_site_symmetry_A
    _geom_hbond_distance_DH
    _geom_hbond_distance_HA
    _geom_hbond_distance_DA
    _geom_hbond_angle_DHA
    _geom_hbond_publ_flag
    O14 H14 O6 2_545 0.88 1.91 2.762(2) 160.3 yes
    C10 H10A Cg 2_545 0.93 2.90 3.612(2) 135 yes
    C13 H13A Cg 2_655 0.93 2.81 3.513(3) 133 yes
data_global
_journal_date_recd_electronic     2009-04-03
_journal_date_accepted     2009-06-11
_journal_name_full     'Acta Crystallographica, Section E'
_journal_year     2009
_journal_volume     65
_journal_issue      7
_journal_page_first     o1603
_journal_page_last     o1603
_journal_paper_category     QO
_journal_coeditor_code     BQ2136
_publ_contact_author_name     'Sylvain Bern\`es'
_publ_contact_author_address
;
DEP Facultad de Ciencias Qu\'imicas, UANL
Guerrero y Progreso S/N
Col. Trevi\~no
64570 Monterrey, N.L.
Mexico
;
_publ_contact_author_email     sylvain_bernes@Hotmail.com
_publ_contact_author_fax     (+52)(81)82204918
_publ_contact_author_phone     (+52)(81)82204900x3460
_publ_section_title
;
Allyl 4-hydroxyphenyl carbonate
;
loop_
    _publ_author_name
    _publ_author_footnote
    _publ_author_address
    "Flores Ahuactzin., V\'ictor Hugo" .
;
Facultad de Ciencias Qu\'imicas
Universidad Aut\'onoma de Puebla
Boulevard 14 Sur
Col. San Manuel
72570 Puebla, Pue.
Mexico
;
    "L\'opez, Delia" .
;
Facultad de Ciencias Qu\'imicas
Universidad Aut\'onoma de Puebla
Boulevard 14 Sur
Col. San Manuel
72570 Puebla, Pue.
Mexico
;
    "Bern\`es, Sylvain" .
;
DEP Facultad de Ciencias Qu\'imicas, UANL
Guerrero y Progreso S/N
Col. Trevi\~no
64570 Monterrey, NL
Mexico
;
_exptl_special_details
;
IR (ATR): 3435, 3096, 2899, 2958, 1736, 1649, 1603, 1263, 1200 cm^-1^.
^1^H-NMR (CDCl~3~, \d): 4.72 (d, 2H), 5.33 (m, 1H), 5.43 (m, 1H),
5.98 (m, 1H), 6.1 (S, 1H) 6.68 (d, 2H), 6.95 (d, 2H). ^13^C-NMR (CDCl~3~,
\d): 119.88, 131.20, 69.56, 153.99, 144.63, 122.20, 116.32, 154.64.
;
