# Supplementary material for: Allyl 4-hydroxy­phenyl carbonate
Source: Acta Crystallogr Sect E Struct Rep Online. 2009 Jun 17;65(Pt 7):o1603. doi: 10.1107/S1600536809022387 (PMC2969403; doi:10.1107/S1600536809022387)
Supplement: Supplementary file 2 [file e-65-o1603-Isup2.hkl]

# 
# h,k,l, Fc-squared, Fo-squared, sigma(Fo-squared) and status flag 
# 
data_I
_shelx_title ' acphoh in P2(1) LAST, sin corr...' 
_shelx_refln_list_code          4 
_shelx_F_calc_maximum       70.41 
_exptl_crystal_F_000       204.00 
_reflns_d_resolution_high  0.7702 
 
loop_ 
 _symmetry_equiv_pos_as_xyz 
 'x, y, z' 
 '-x, y+1/2, -z' 
 
_cell_length_a     5.8148 
_cell_length_b     7.5413 
_cell_length_c    11.4499 
_cell_angle_alpha  90.000 
_cell_angle_beta   93.515 
_cell_angle_gamma  90.000 
 
_shelx_F_squared_multiplier     1.000 
 
loop_ 
 _refln_index_h 
 _refln_index_k 
 _refln_index_l 
 _refln_F_squared_calc 
 _refln_F_squared_meas 
 _refln_F_squared_sigma 
 _refln_observed_status 
   1   0   0      666.93      679.05      7.34 o 
   2   0   0     1106.30      962.69     33.84 o 
   3   0   0        0.96        1.07      0.11 o 
   4   0   0       29.48       31.73      0.87 o 
   5   0   0        0.91        0.54      0.20 o 
   6   0   0        3.20        2.68      0.25 o 
   7   0   0        1.08        1.19      0.30 o 
   1   1   0     1457.69     1365.08     14.53 o 
   2   1   0      300.37      307.97      2.35 o 
   3   1   0      326.09      310.93      2.94 o 
   4   1   0        3.51        3.53      0.12 o 
   5   1   0        3.73        3.35      0.18 o 
   6   1   0        6.09        5.90      0.23 o 
   7   1   0        5.75        4.58      0.31 o 
   0   2   0      548.77      516.79      5.10 o 
   1   2   0     2429.85     2131.54     67.63 o 
   2   2   0      267.38      288.38      7.82 o 
   3   2   0       82.96       85.80      2.33 o 
   4   2   0        3.98        3.92      0.17 o 
   5   2   0        2.29        3.18      0.27 o 
   6   2   0        3.91        3.51      0.25 o 
   7   2   0        0.26        0.40      0.27 o 
   1   3   0      304.37      290.33      3.57 o 
   2   3   0      131.79      136.15      2.78 o 
   3   3   0       42.27       55.33      1.76 o 
   4   3   0       24.46       25.68      1.23 o 
   5   3   0       12.67       13.53      0.53 o 
   6   3   0        1.70        1.55      0.18 o 
   7   3   0        0.41        0.42      0.26 o 
   0   4   0       70.14       79.53      3.03 o 
   1   4   0      225.68      226.49      3.72 o 
   2   4   0       24.60       22.96      0.69 o 
   3   4   0       20.83       19.64      0.57 o 
   4   4   0        0.14        0.13      0.11 o 
   5   4   0        0.66        0.68      0.19 o 
   6   4   0        3.40        3.18      0.33 o 
   1   5   0        0.43        0.65      0.10 o 
   2   5   0       76.88       75.38      1.95 o 
   3   5   0        3.23        3.01      0.16 o 
   4   5   0        7.79        7.60      0.24 o 
   5   5   0        2.46        2.10      0.22 o 
   6   5   0        0.69        1.26      0.33 o 
   0   6   0       45.41       39.42      1.88 o 
   1   6   0        5.10        5.28      0.32 o 
   2   6   0        7.39        8.43      0.25 o 
   3   6   0        1.07        0.81      0.19 o 
   4   6   0        4.54        4.20      0.18 o 
   5   6   0        0.47        0.77      0.31 o 
   1   7   0        0.25        0.27      0.11 o 
   2   7   0        2.05        2.16      0.15 o 
   3   7   0        0.98        0.82      0.14 o 
   4   7   0        0.38        0.45      0.17 o 
   5   7   0        0.36        0.61      0.31 o 
   0   8   0       10.75       11.79      0.39 o 
   1   8   0        6.04        5.60      0.20 o 
   2   8   0        1.20        1.10      0.32 o 
   3   8   0        1.18        1.26      0.32 o 
   4   8   0        0.10        0.33      0.27 o 
   1   9   0        0.25        0.25      0.27 o 
   2   9   0        0.18        0.06      0.17 o 
  -7   0   1        0.18        0.14      0.31 o 
  -6   0   1        1.41        1.47      0.20 o 
  -5   0   1        4.31        4.79      0.29 o 
  -4   0   1       18.33       23.04      0.66 o 
  -3   0   1       71.04       73.60      4.51 o 
  -2   0   1       48.66       38.01      1.16 o 
  -1   0   1      210.66      241.46      6.90 o 
   1   0   1        2.34        2.24      0.09 o 
   2   0   1      231.13      260.24     13.52 o 
   3   0   1        0.12        0.06      0.08 o 
   4   0   1        2.80        3.67      0.20 o 
   5   0   1        7.31        8.38      0.51 o 
   6   0   1       26.47       26.29      0.95 o 
   7   0   1        3.57        2.96      0.37 o 
  -7   1   1        1.36        1.14      0.21 o 
  -6   1   1        0.21        0.26      0.13 o 
  -5   1   1        3.99        4.58      0.20 o 
  -4   1   1       25.76       27.30      0.54 o 
  -3   1   1      342.71      362.51      4.00 o 
  -2   1   1      374.20      382.74      2.62 o 
  -1   1   1     4957.41     4586.03     59.00 o 
   0   1   1      647.73      610.76      7.34 o 
   1   1   1       88.33       81.91      1.08 o 
   2   1   1      105.85      111.39      1.45 o 
   3   1   1       73.53       71.53      1.44 o 
   4   1   1       28.00       27.32      0.53 o 
   5   1   1        3.71        3.71      0.13 o 
   6   1   1        1.37        1.74      0.16 o 
   7   1   1        1.96        1.67      0.23 o 
  -7   2   1        0.92        0.91      0.26 o 
  -6   2   1        0.87        0.88      0.17 o 
  -5   2   1        5.06        6.00      0.30 o 
  -4   2   1       55.50       53.66      1.75 o 
  -3   2   1        5.54        5.61      0.26 o 
  -2   2   1       63.52       57.69      1.96 o 
  -1   2   1      687.88      677.30     15.80 o 
   0   2   1     2674.79     2482.60     15.51 o 
   1   2   1       75.22       73.48      1.54 o 
   2   2   1       90.22       92.05      2.05 o 
   3   2   1       19.02       20.86      0.54 o 
   4   2   1        8.55        9.05      0.83 o 
   5   2   1       14.08       13.70      0.56 o 
   6   2   1        6.25        6.25      0.30 o 
   7   2   1        1.24        0.43      0.29 o 
  -7   3   1        1.16        1.43      0.44 o 
  -6   3   1        0.54        0.69      0.16 o 
  -5   3   1        0.85        0.40      0.25 o 
  -4   3   1       10.85       11.79      0.47 o 
  -3   3   1       49.59       42.67      1.13 o 
  -2   3   1      477.05      459.79      6.97 o 
  -1   3   1      549.65      528.46      4.82 o 
   0   3   1       27.30       28.15      1.06 o 
   1   3   1       40.44       42.31      1.99 o 
   2   3   1       25.39       30.62      0.84 o 
   3   3   1       25.64       26.00      0.75 o 
   4   3   1        2.62        1.77      0.16 o 
   5   3   1        7.56        6.30      0.30 o 
   6   3   1        9.25        9.38      0.48 o 
   7   3   1        0.52        0.27      0.37 o 
  -6   4   1        1.63        1.48      0.32 o 
  -5   4   1        1.17        1.24      0.22 o 
  -4   4   1       14.86       13.84      0.40 o 
  -3   4   1        2.05        2.92      0.39 o 
  -2   4   1      127.71      119.93      2.96 o 
  -1   4   1      107.98      106.84      2.61 o 
   0   4   1       16.60       16.41      2.98 o 
   1   4   1      247.86      252.94      6.43 o 
   2   4   1      149.15      153.33      3.10 o 
   3   4   1        3.00        2.96      0.15 o 
   4   4   1       14.39       12.70      0.49 o 
   5   4   1        3.08        3.28      0.18 o 
   6   4   1        0.46        0.82      0.28 o 
  -6   5   1        0.18        0.14      0.33 o 
  -5   5   1        5.49        4.52      0.27 o 
  -4   5   1        4.39        4.27      0.19 o 
  -3   5   1       13.21       13.20      0.37 o 
  -2   5   1       16.00       16.11      0.75 o 
  -1   5   1       37.80       37.19      0.97 o 
   0   5   1        4.83        4.78      0.16 o 
   1   5   1       56.82       51.99      1.80 o 
   2   5   1       39.79       35.07      1.16 o 
   3   5   1       20.70       19.60      0.54 o 
   4   5   1        4.76        5.09      0.20 o 
   5   5   1       11.89       10.82      0.66 o 
   6   5   1        0.31        0.24      0.24 o 
  -5   6   1        2.25        2.90      0.36 o 
  -4   6   1        2.83        3.54      0.17 o 
  -3   6   1       10.39        9.37      0.25 o 
  -2   6   1       63.37       61.80      1.46 o 
  -1   6   1       16.45       15.44      0.64 o 
   0   6   1       18.65       18.37      0.86 o 
   1   6   1       21.25       20.45      0.57 o 
   2   6   1        0.18        0.25      0.12 o 
   3   6   1        5.84        5.46      0.20 o 
   4   6   1        0.65        0.86      0.12 o 
   5   6   1        0.35        0.59      0.23 o 
  -5   7   1        0.70        0.64      0.33 o 
  -4   7   1        3.22        3.45      0.25 o 
  -3   7   1        4.68        3.84      0.22 o 
  -2   7   1       10.87       11.55      0.53 o 
  -1   7   1       34.91       37.34      2.25 o 
   0   7   1       30.11       30.83      0.88 o 
   1   7   1       38.68       40.54      0.96 o 
   2   7   1        1.94        1.60      0.13 o 
   3   7   1        2.74        2.66      0.17 o 
   4   7   1        3.41        3.19      0.25 o 
   5   7   1        1.09        1.31      0.25 o 
  -4   8   1        0.05        0.10      0.24 o 
  -3   8   1        2.10        2.24      0.25 o 
  -2   8   1        4.40        4.13      0.25 o 
  -1   8   1       15.81       16.03      0.46 o 
   0   8   1        2.28        2.17      0.15 o 
   1   8   1        0.17        0.23      0.15 o 
   2   8   1        1.27        1.44      0.19 o 
   3   8   1        0.19        0.17      0.25 o 
   4   8   1        0.67        0.54      0.20 o 
  -2   9   1        0.08       -0.16      0.16 o 
  -1   9   1        2.94        3.61      0.33 o 
   0   9   1        6.19        6.42      0.32 o 
   1   9   1        0.32        0.62      0.17 o 
   2   9   1        0.79        0.66      0.22 o 
  -7   0   2        0.75        0.15      0.25 o 
  -6   0   2        1.19        1.02      0.18 o 
  -5   0   2        3.95        4.46      0.28 o 
  -4   0   2       28.50       28.23      0.89 o 
  -3   0   2       11.11       10.10      0.48 o 
  -2   0   2      284.58      275.90     13.92 o 
  -1   0   2       72.55       62.32      4.47 o 
   0   0   2       90.78       80.04      1.14 o 
   1   0   2      136.06      128.66      7.78 o 
   2   0   2      105.88       93.01      5.86 o 
   3   0   2       36.25       34.15      3.41 o 
   4   0   2        5.38        5.07      0.19 o 
   5   0   2       29.19       32.90      0.97 o 
   6   0   2        0.15        0.48      0.18 o 
   7   0   2        0.49        0.79      0.27 o 
  -7   1   2        0.84        1.00      0.31 o 
  -6   1   2        0.49        0.50      0.21 o 
  -5   1   2        0.12        0.08      0.14 o 
  -4   1   2       32.79       32.26      0.76 o 
  -3   1   2       10.42        8.01      0.35 o 
  -2   1   2       93.12       99.23      1.40 o 
  -1   1   2     2205.93     2160.26     26.11 o 
   0   1   2      275.64      255.09      3.18 o 
   1   1   2        4.21        4.39      0.09 o 
   2   1   2       99.73      107.16      1.51 o 
   3   1   2       31.62       28.54      0.58 o 
   4   1   2       20.62       21.06      0.43 o 
   5   1   2       14.90       13.98      0.27 o 
   6   1   2        5.70        6.20      0.22 o 
   7   1   2        1.16        1.01      0.19 o 
  -7   2   2        0.15        0.44      0.24 o 
  -6   2   2        2.53        3.11      0.24 o 
  -5   2   2        2.59        2.03      0.23 o 
  -4   2   2        8.56        9.79      0.30 o 
  -3   2   2       28.19       30.70      0.96 o 
  -2   2   2      228.74      223.28      7.29 o 
  -1   2   2      137.76      130.01      2.13 o 
   0   2   2      119.50      101.15      1.77 o 
   1   2   2       68.16       74.21      1.66 o 
   2   2   2       44.75       39.40      1.13 o 
   3   2   2       74.23       70.78      2.18 o 
   4   2   2       18.34       19.06      0.54 o 
   5   2   2        8.91        9.08      0.34 o 
   6   2   2        2.89        2.44      0.28 o 
   7   2   2        0.03        0.25      0.25 o 
  -7   3   2        0.22       -0.02      0.30 o 
  -6   3   2        0.89        0.83      0.26 o 
  -5   3   2        1.04        1.08      0.22 o 
  -4   3   2       18.34       18.40      0.54 o 
  -3   3   2       37.40       31.29      0.82 o 
  -2   3   2      190.38      190.37      3.34 o 
  -1   3   2       89.83       86.32      2.02 o 
   0   3   2      199.60      193.26      2.90 o 
   1   3   2      425.10      412.11      4.43 o 
   2   3   2       83.79       81.91      3.18 o 
   3   3   2        2.60        2.69      0.15 o 
   4   3   2       11.03       10.21      0.61 o 
   5   3   2        4.88        4.86      0.30 o 
   6   3   2        2.85        3.03      0.33 o 
   7   3   2        0.78        0.95      0.32 o 
  -6   4   2        1.00        0.74      0.32 o 
  -5   4   2        6.14        6.34      0.31 o 
  -4   4   2        1.01        0.72      0.12 o 
  -3   4   2       10.57        9.16      0.24 o 
  -2   4   2      119.31      110.54      2.65 o 
  -1   4   2       69.87       64.21      2.07 o 
   0   4   2      171.39      155.07      3.05 o 
   1   4   2       13.14       12.25      0.32 o 
   2   4   2       11.66       10.54      0.32 o 
   3   4   2        7.15        6.86      0.23 o 
   4   4   2       20.25       19.67      0.51 o 
   5   4   2        9.06        8.44      0.24 o 
   6   4   2        1.93        2.61      0.36 o 
  -6   5   2        0.48        0.82      0.28 o 
  -5   5   2       11.85       13.87      0.57 o 
  -4   5   2        4.11        3.89      0.32 o 
  -3   5   2       60.88       57.00      1.58 o 
  -2   5   2       26.38       26.93      0.74 o 
  -1   5   2       81.11       77.05      2.05 o 
   0   5   2       31.01       30.72      1.68 o 
   1   5   2      100.80       99.86      3.56 o 
   2   5   2        7.06        6.56      0.20 o 
   3   5   2        6.18        5.00      0.25 o 
   4   5   2        0.53        0.40      0.17 o 
   5   5   2       10.36       10.08      0.45 o 
   6   5   2        0.62        0.04      0.29 o 
  -5   6   2        0.55        0.64      0.27 o 
  -4   6   2        0.06       -0.04      0.13 o 
  -3   6   2        6.11        5.88      0.22 o 
  -2   6   2      138.60      131.40      2.70 o 
  -1   6   2       15.62       16.29      0.58 o 
   0   6   2       75.93       78.29      3.13 o 
   1   6   2        6.15        5.17      0.20 o 
   2   6   2        7.03        5.82      0.27 o 
   3   6   2       16.45       15.18      0.36 o 
   4   6   2       20.98       19.55      0.49 o 
   5   6   2        0.26        0.16      0.38 o 
  -5   7   2        0.70        1.12      0.32 o 
  -4   7   2        4.24        4.13      0.29 o 
  -3   7   2       30.01       29.80      0.65 o 
  -2   7   2        5.36        6.19      0.21 o 
  -1   7   2        5.26        5.15      0.20 o 
   0   7   2       11.63       11.91      0.40 o 
   1   7   2       14.89       14.36      0.62 o 
   2   7   2        5.38        5.75      0.27 o 
   3   7   2        0.13        0.55      0.12 o 
   4   7   2        1.12        0.95      0.40 o 
   5   7   2        1.94        1.57      0.24 o 
  -4   8   2        0.61        0.60      0.49 o 
  -3   8   2        3.52        2.94      0.28 o 
  -2   8   2       18.36       18.86      0.76 o 
  -1   8   2       24.90       26.72      0.58 o 
   0   8   2        5.57        5.90      0.20 o 
   1   8   2        1.87        1.75      0.19 o 
   2   8   2        2.58        2.63      0.25 o 
   3   8   2        1.50        1.46      0.20 o 
   4   8   2        1.73        1.84      0.34 o 
  -2   9   2        3.39        3.73      0.28 o 
  -1   9   2        3.14        3.10      0.26 o 
   0   9   2        2.14        2.08      0.22 o 
   1   9   2        0.67        0.59      0.23 o 
   2   9   2        0.13        0.17      0.16 o 
  -7   0   3        0.13        0.09      0.24 o 
  -6   0   3        0.02        0.18      0.16 o 
  -5   0   3        0.10        0.21      0.17 o 
  -4   0   3       40.71       38.29      1.83 o 
  -3   0   3       10.47        9.48      0.92 o 
  -2   0   3     1228.66     1198.92     62.46 o 
  -1   0   3      205.98      182.55     11.62 o 
   0   0   3       26.21       29.30      0.87 o 
   1   0   3        9.36        9.82      1.19 o 
   2   0   3      493.60      465.51     30.26 o 
   3   0   3       79.70       82.32      6.32 o 
   4   0   3        6.26        6.86      0.23 o 
   5   0   3        2.30        2.18      0.28 o 
   6   0   3        4.74        3.52      0.29 o 
   7   0   3        0.47        0.44      0.25 o 
  -7   1   3        0.93        0.86      0.23 o 
  -6   1   3        0.04        0.00      0.14 o 
  -5   1   3        9.62       10.56      0.34 o 
  -4   1   3       11.61       12.86      0.30 o 
  -3   1   3       75.81       67.03      2.10 o 
  -2   1   3       25.20       30.86      0.58 o 
  -1   1   3      942.87      891.85     10.06 o 
   0   1   3      534.32      531.96      8.53 o 
   1   1   3       20.16       18.04      0.76 o 
   2   1   3       22.99       30.68      0.58 o 
   3   1   3       28.08       32.20      0.63 o 
   4   1   3       23.52       25.42      0.48 o 
   5   1   3       28.06       31.28      0.80 o 
   6   1   3       10.99       12.11      1.02 o 
   7   1   3        1.54        1.17      0.22 o 
  -7   2   3        0.48        0.13      0.30 o 
  -6   2   3        1.05        0.73      0.24 o 
  -5   2   3        0.26       -0.25      0.27 o 
  -4   2   3       35.42       35.81      1.69 o 
  -3   2   3      147.56      139.24      3.06 o 
  -2   2   3       75.48       73.95      1.95 o 
  -1   2   3      488.09      469.02      4.27 o 
   0   2   3      267.51      251.23      3.02 o 
   1   2   3       76.24       72.40      2.03 o 
   2   2   3       54.54       57.01      1.79 o 
   3   2   3       24.03       23.90      2.33 o 
   4   2   3       15.49       13.85      0.77 o 
   5   2   3        8.20        8.79      0.25 o 
   6   2   3        3.48        3.41      0.37 o 
   7   2   3        0.44        0.59      0.24 o 
  -7   3   3        0.12        0.03      0.22 o 
  -6   3   3        4.17        4.94      0.39 o 
  -5   3   3        0.10       -0.10      0.15 o 
  -4   3   3       25.40       25.98      0.66 o 
  -3   3   3       29.70       28.54      0.77 o 
  -2   3   3       41.79       41.06      1.48 o 
  -1   3   3       28.18       30.79      0.82 o 
   0   3   3       28.31       26.82      0.74 o 
   1   3   3       96.60       99.93      3.39 o 
   2   3   3       25.69       25.30      0.77 o 
   3   3   3        7.69        7.42      0.23 o 
   4   3   3        0.72        1.08      0.14 o 
   5   3   3        0.80        0.76      0.15 o 
   6   3   3        5.32        5.30      0.49 o 
  -6   4   3        2.86        3.19      0.34 o 
  -5   4   3        3.35        3.68      0.27 o 
  -4   4   3        0.61        0.86      0.13 o 
  -3   4   3       34.57       32.76      0.91 o 
  -2   4   3      104.73       97.78      2.38 o 
  -1   4   3       66.70       62.03      2.08 o 
   0   4   3      286.62      280.28      4.27 o 
   1   4   3       78.52       80.41      3.04 o 
   2   4   3       17.50       18.28      1.17 o 
   3   4   3        2.99        2.92      0.15 o 
   4   4   3        1.89        1.79      0.14 o 
   5   4   3       18.04       19.77      1.27 o 
   6   4   3        3.00        3.00      0.43 o 
  -6   5   3        0.06       -0.01      0.32 o 
  -5   5   3        1.75        1.99      0.21 o 
  -4   5   3        6.05        6.28      0.22 o 
  -3   5   3      126.97      127.65      2.01 o 
  -2   5   3       14.47       13.99      0.38 o 
  -1   5   3       36.08       35.99      0.92 o 
   0   5   3       34.53       36.22      0.92 o 
   1   5   3       10.90       10.67      0.70 o 
   2   5   3        6.33        5.41      0.21 o 
   3   5   3       32.53       30.00      0.92 o 
   4   5   3        2.72        2.89      0.16 o 
   5   5   3        0.39        0.09      0.19 o 
   6   5   3        0.06       -0.25      0.25 o 
  -5   6   3        0.69        1.24      0.31 o 
  -4   6   3       11.35       11.33      0.50 o 
  -3   6   3        0.85        0.97      0.14 o 
  -2   6   3       52.84       54.07      2.56 o 
  -1   6   3       33.00       32.95      1.12 o 
   0   6   3       18.68       18.48      0.50 o 
   1   6   3        0.42        0.64      0.20 o 
   2   6   3       10.25       10.24      0.27 o 
   3   6   3        2.02        1.63      0.14 o 
   4   6   3       30.03       31.07      0.86 o 
   5   6   3        1.42        1.44      0.23 o 
  -5   7   3        2.52        3.81      0.46 o 
  -4   7   3        1.60        1.36      0.27 o 
  -3   7   3       22.65       22.63      0.59 o 
  -2   7   3       21.50       21.08      0.63 o 
  -1   7   3        1.48        1.93      0.22 o 
   0   7   3        0.98        1.13      0.15 o 
   1   7   3        1.25        1.10      0.18 o 
   2   7   3        4.74        4.56      0.31 o 
   3   7   3       10.91       10.51      0.30 o 
   4   7   3        0.78        0.98      0.27 o 
  -4   8   3        0.73        0.71      0.20 o 
  -3   8   3        0.05        0.10      0.22 o 
  -2   8   3        4.39        3.98      0.25 o 
  -1   8   3        3.38        3.20      0.15 o 
   0   8   3        2.39        2.27      0.24 o 
   1   8   3        3.27        3.48      0.20 o 
   2   8   3        1.54        1.85      0.19 o 
   3   8   3        3.59        3.65      0.26 o 
  -2   9   3        3.56        3.35      0.30 o 
  -1   9   3        0.37        0.46      0.21 o 
   0   9   3        0.33        0.28      0.20 o 
   1   9   3        2.32        2.85      0.29 o 
   2   9   3        0.15        0.16      0.19 o 
  -7   0   4        0.10        0.13      0.32 o 
  -6   0   4        7.97        7.96      0.33 o 
  -5   0   4       18.09       19.30      0.69 o 
  -4   0   4       37.09       37.89      1.01 o 
  -3   0   4       24.99       19.42      1.00 o 
  -2   0   4       88.52      108.22      2.30 o 
  -1   0   4        1.01        2.94      0.09 o 
   0   0   4      158.71      162.12      2.35 o 
   1   0   4       60.11       59.62      2.37 o 
   2   0   4      493.29      531.42     19.20 o 
   3   0   4       37.32       35.00      1.96 o 
   4   0   4      139.46      142.74      5.55 o 
   5   0   4       13.28       13.47      0.72 o 
   6   0   4        1.48        1.61      0.28 o 
   7   0   4        1.06        0.41      0.34 o 
  -7   1   4        0.62        0.59      0.20 o 
  -6   1   4        1.70        1.37      0.14 o 
  -5   1   4       51.95       58.13      2.68 o 
  -4   1   4       26.28       25.52      0.67 o 
  -3   1   4       46.87       48.62      0.90 o 
  -2   1   4       67.79       67.30      1.55 o 
  -1   1   4       84.34       95.12      1.69 o 
   0   1   4       98.63       99.74      3.99 o 
   1   1   4      163.34      172.32      2.12 o 
   2   1   4       66.43       73.05      1.42 o 
   3   1   4       52.63       57.83      1.36 o 
   4   1   4       10.49        9.36      0.21 o 
   5   1   4       78.70       80.17      0.97 o 
   6   1   4        3.71        2.82      0.31 o 
   7   1   4        2.21        1.85      0.24 o 
  -7   2   4        2.48        2.99      0.43 o 
  -6   2   4        1.49        1.34      0.19 o 
  -5   2   4        4.90        5.21      0.32 o 
  -4   2   4       65.94       63.34      1.72 o 
  -3   2   4       50.80       56.31      4.09 o 
  -2   2   4      450.31      441.04     14.28 o 
  -1   2   4       96.55       99.06      2.19 o 
   0   2   4      162.37      161.01      2.71 o 
   1   2   4       61.95       67.01      1.81 o 
   2   2   4       45.92       54.05      1.85 o 
   3   2   4      137.37      144.97      2.77 o 
   4   2   4       67.06       64.83      2.20 o 
   5   2   4       38.69       40.94      0.88 o 
   6   2   4        8.76        7.46      0.47 o 
  -7   3   4        0.21        0.44      0.25 o 
  -6   3   4        1.78        1.67      0.33 o 
  -5   3   4        3.85        3.15      0.25 o 
  -4   3   4       84.87       85.31      1.70 o 
  -3   3   4       38.53       36.03      1.03 o 
  -2   3   4       44.71       46.41      2.27 o 
  -1   3   4      305.72      316.86      4.29 o 
   0   3   4       36.47       42.96      1.06 o 
   1   3   4       41.70       41.56      1.08 o 
   2   3   4       46.67       43.49      1.68 o 
   3   3   4       22.31       24.13      0.65 o 
   4   3   4       50.44       51.65      1.23 o 
   5   3   4        8.40        8.20      0.25 o 
   6   3   4        8.24        7.85      0.49 o 
  -6   4   4        2.30        2.45      0.34 o 
  -5   4   4        0.80        0.73      0.26 o 
  -4   4   4       20.54       19.50      0.50 o 
  -3   4   4       32.22       30.62      0.81 o 
  -2   4   4       23.52       23.70      0.70 o 
  -1   4   4       61.18       70.36      2.11 o 
   0   4   4       39.69       37.96      1.00 o 
   1   4   4       42.07       40.93      1.65 o 
   2   4   4        8.81       10.05      0.29 o 
   3   4   4        9.40       10.04      0.27 o 
   4   4   4       13.99       16.02      0.42 o 
   5   4   4        1.03        1.82      0.15 o 
   6   4   4        4.68        4.89      0.50 o 
  -6   5   4        1.32        1.75      0.38 o 
  -5   5   4        2.39        2.37      0.35 o 
  -4   5   4        1.71        1.94      0.16 o 
  -3   5   4       55.73       54.90      1.73 o 
  -2   5   4       44.35       41.24      1.30 o 
  -1   5   4       24.75       22.24      1.17 o 
   0   5   4       12.51       13.26      0.38 o 
   1   5   4        4.59        4.82      0.19 o 
   2   5   4        2.19        2.21      0.32 o 
   3   5   4       15.94       16.23      0.69 o 
   4   5   4        1.86        1.85      0.15 o 
   5   5   4        3.23        3.36      0.36 o 
   6   5   4        1.76        1.96      0.45 o 
  -5   6   4        0.35        0.18      0.36 o 
  -4   6   4        2.78        2.80      0.15 o 
  -3   6   4       15.65       16.56      0.42 o 
  -2   6   4        1.09        1.34      0.15 o 
  -1   6   4        1.27        1.17      0.16 o 
   0   6   4        7.82        8.07      0.25 o 
   1   6   4        6.75        6.74      0.29 o 
   2   6   4        4.89        4.30      0.31 o 
   3   6   4        2.44        2.20      0.26 o 
   4   6   4        0.55        0.16      0.33 o 
   5   6   4        0.25        0.29      0.44 o 
  -4   7   4        0.36        0.20      0.20 o 
  -3   7   4        3.91        3.56      0.16 o 
  -2   7   4        5.78        6.35      0.23 o 
  -1   7   4        0.79        0.97      0.13 o 
   0   7   4        0.90        0.91      0.15 o 
   1   7   4        0.95        1.14      0.29 o 
   2   7   4        7.28        6.45      0.21 o 
   3   7   4        8.23        9.31      0.34 o 
   4   7   4        0.88        1.08      0.20 o 
  -3   8   4        0.31        0.82      0.23 o 
  -2   8   4        1.96        1.58      0.20 o 
  -1   8   4        2.05        2.29      0.23 o 
   0   8   4        1.80        1.69      0.19 o 
   1   8   4        0.84        1.10      0.27 o 
   2   8   4        2.27        2.40      0.23 o 
   3   8   4        0.13        0.15      0.17 o 
  -2   9   4        1.28        1.00      0.20 o 
  -1   9   4        0.94        1.56      0.35 o 
   0   9   4        0.69        0.72      0.22 o 
   1   9   4        0.18        0.31      0.18 o 
   2   9   4        0.99        1.17      0.25 o 
  -7   0   5        0.00        0.15      0.24 o 
  -6   0   5       12.89       10.96      0.60 o 
  -5   0   5        3.50        3.83      0.30 o 
  -4   0   5       15.68       15.45      0.53 o 
  -3   0   5        2.30        2.19      0.15 o 
  -2   0   5      148.07      156.43      7.77 o 
  -1   0   5      213.50      218.74      8.74 o 
   0   0   5       10.35       10.27      0.49 o 
   1   0   5       32.64       34.99      3.04 o 
   2   0   5      581.89      589.08     35.30 o 
   3   0   5        0.21        0.03      0.09 o 
   4   0   5      166.55      158.36      6.29 o 
   5   0   5        1.02        1.00      0.14 o 
   6   0   5        0.18        0.24      0.23 o 
  -7   1   5        0.01        0.32      0.22 o 
  -6   1   5        2.39        2.28      0.20 o 
  -5   1   5       39.31       41.38      1.37 o 
  -4   1   5        5.25        4.94      0.27 o 
  -3   1   5       87.25       95.73      1.72 o 
  -2   1   5       45.16       41.93      0.92 o 
  -1   1   5       21.86       23.07      0.53 o 
   0   1   5       89.47       96.99      2.27 o 
   1   1   5      553.07      575.05      3.84 o 
   2   1   5      133.71      132.78      2.57 o 
   3   1   5       72.31       69.41      1.87 o 
   4   1   5       58.16       59.14      1.02 o 
   5   1   5       32.65       32.94      0.58 o 
   6   1   5        1.10        1.35      0.22 o 
  -7   2   5        1.29        0.89      0.31 o 
  -6   2   5        4.35        4.57      0.38 o 
  -5   2   5       10.84       11.53      0.47 o 
  -4   2   5        3.61        3.52      0.19 o 
  -3   2   5        5.90        6.20      0.22 o 
  -2   2   5      115.88      123.16      5.63 o 
  -1   2   5      146.36      166.92      3.00 o 
   0   2   5       12.09       12.98      0.42 o 
   1   2   5       90.10       96.45      6.28 o 
   2   2   5      121.70      125.77      5.83 o 
   3   2   5       96.07       96.32      4.79 o 
   4   2   5      132.06      129.15      1.94 o 
   5   2   5        8.43        8.32      0.24 o 
   6   2   5        1.21        1.11      0.40 o 
  -6   3   5        3.10        3.43      0.37 o 
  -5   3   5        7.24        7.53      0.41 o 
  -4   3   5       24.61       27.88      0.82 o 
  -3   3   5       11.66       11.54      0.33 o 
  -2   3   5        4.78        5.55      0.17 o 
  -1   3   5       52.42       54.84      1.33 o 
   0   3   5       27.59       28.85      0.83 o 
   1   3   5      104.45      111.32      2.69 o 
   2   3   5       65.56       71.75      1.96 o 
   3   3   5       64.20       56.88      1.53 o 
   4   3   5       15.01       16.91      0.53 o 
   5   3   5       21.65       23.87      0.73 o 
   6   3   5        7.00        7.70      0.56 o 
  -6   4   5        0.92        1.04      0.35 o 
  -5   4   5        1.77        1.69      0.22 o 
  -4   4   5       27.29       28.17      0.85 o 
  -3   4   5       55.24       55.06      1.41 o 
  -2   4   5       16.86       18.14      0.65 o 
  -1   4   5        7.97        8.29      0.42 o 
   0   4   5       28.82       31.00      0.87 o 
   1   4   5        2.37        2.32      0.17 o 
   2   4   5        1.11        1.36      0.28 o 
   3   4   5       61.48       62.08      3.57 o 
   4   4   5       11.22       11.11      0.30 o 
   5   4   5        4.80        5.12      0.30 o 
   6   4   5        0.94        1.51      0.29 o 
  -6   5   5        1.23        1.23      0.32 o 
  -5   5   5        0.88        0.37      0.38 o 
  -4   5   5        7.00        6.59      0.53 o 
  -3   5   5        2.51        2.17      0.17 o 
  -2   5   5        5.90        5.72      0.20 o 
  -1   5   5        3.04        3.47      0.16 o 
   0   5   5       10.29       10.90      0.31 o 
   1   5   5        0.53        0.56      0.14 o 
   2   5   5        6.38        6.97      0.21 o 
   3   5   5       16.42       17.56      0.77 o 
   4   5   5       13.57       14.69      0.38 o 
   5   5   5        0.15        0.39      0.35 o 
  -5   6   5        0.24        0.22      0.39 o 
  -4   6   5        1.39        1.38      0.27 o 
  -3   6   5        9.85        9.54      0.25 o 
  -2   6   5        1.63        1.50      0.14 o 
  -1   6   5        0.41        0.46      0.11 o 
   0   6   5        0.06        0.20      0.10 o 
   1   6   5        3.01        3.39      0.19 o 
   2   6   5        4.74        5.28      0.20 o 
   3   6   5        3.92        3.91      0.18 o 
   4   6   5        0.38        0.33      0.20 o 
   5   6   5        2.17        2.31      0.28 o 
  -4   7   5        0.19        0.42      0.21 o 
  -3   7   5        1.04        0.97      0.30 o 
  -2   7   5        1.33        1.18      0.13 o 
  -1   7   5        0.49        0.62      0.13 o 
   0   7   5        3.75        3.71      0.44 o 
   1   7   5        2.36        2.18      0.15 o 
   2   7   5        3.19        3.20      0.16 o 
   3   7   5        3.81        2.91      0.25 o 
   4   7   5        0.32        0.23      0.21 o 
  -3   8   5        0.12       -0.13      0.22 o 
  -2   8   5        0.98        1.05      0.21 o 
  -1   8   5        2.02        1.94      0.24 o 
   0   8   5        0.58        0.65      0.17 o 
   1   8   5        3.91        3.66      0.28 o 
   2   8   5        0.41        0.53      0.30 o 
   3   8   5        0.49        0.62      0.57 o 
  -1   9   5        0.23        0.51      0.19 o 
   0   9   5        0.74        0.84      0.26 o 
   1   9   5        0.05       -0.18      0.18 o 
  -7   0   6        0.01        0.39      0.23 o 
  -6   0   6        5.10        4.62      0.39 o 
  -5   0   6        6.78        6.54      0.34 o 
  -4   0   6        2.75        3.02      0.33 o 
  -3   0   6       36.69       37.66      1.30 o 
  -2   0   6       28.00       31.34      0.88 o 
  -1   0   6       51.54       55.05      1.79 o 
   0   0   6      505.54      534.03      5.32 o 
   1   0   6       56.23       55.92      1.90 o 
   2   0   6        0.07       -0.07      0.07 o 
   3   0   6        0.65        1.19      0.20 o 
   4   0   6       59.82       60.97      1.37 o 
   5   0   6        1.78        1.69      0.16 o 
   6   0   6        0.33        0.14      0.28 o 
  -7   1   6        0.11        0.38      0.19 o 
  -6   1   6        1.29        1.37      0.45 o 
  -5   1   6        7.39        7.37      0.25 o 
  -4   1   6        6.09        5.46      0.16 o 
  -3   1   6        6.67        7.40      0.17 o 
  -2   1   6       24.90       29.99      0.62 o 
  -1   1   6       59.02       57.33      2.45 o 
   0   1   6       19.17       20.24      0.42 o 
   1   1   6      436.63      477.88      3.81 o 
   2   1   6       37.92       41.55      1.14 o 
   3   1   6       93.00       91.63      1.44 o 
   4   1   6        4.50        3.92      0.14 o 
   5   1   6       10.66       11.46      0.20 o 
   6   1   6        1.49        1.18      0.22 o 
  -6   2   6        3.02        2.76      0.35 o 
  -5   2   6        1.47        1.97      0.24 o 
  -4   2   6        9.00        9.24      0.28 o 
  -3   2   6       17.63       17.44      1.41 o 
  -2   2   6       39.66       41.40      2.20 o 
  -1   2   6        6.00        7.54      0.70 o 
   0   2   6       32.43       38.73      1.02 o 
   1   2   6       24.55       23.17      1.02 o 
   2   2   6       34.83       34.60      1.15 o 
   3   2   6       30.49       28.42      1.77 o 
   4   2   6       55.82       59.34      1.95 o 
   5   2   6        0.56        0.50      0.14 o 
   6   2   6        2.90        3.06      0.40 o 
  -6   3   6        3.73        4.19      0.48 o 
  -5   3   6        4.32        5.01      0.29 o 
  -4   3   6        4.24        4.35      0.21 o 
  -3   3   6       18.55       20.19      0.57 o 
  -2   3   6       15.06       14.51      0.59 o 
  -1   3   6       43.79       43.16      1.26 o 
   0   3   6      118.49      124.20      3.19 o 
   1   3   6       48.41       51.65      1.35 o 
   2   3   6       50.88       50.20      1.53 o 
   3   3   6      121.19      110.55      1.87 o 
   4   3   6       24.33       25.81      0.91 o 
   5   3   6        2.95        3.26      0.26 o 
   6   3   6        4.69        5.24      0.49 o 
  -6   4   6        0.65        0.16      0.28 o 
  -5   4   6        0.97        1.08      0.29 o 
  -4   4   6        9.89       10.88      0.28 o 
  -3   4   6       11.71       13.37      0.36 o 
  -2   4   6        1.96        1.65      0.14 o 
  -1   4   6       15.96       14.63      0.45 o 
   0   4   6       40.57       41.67      1.02 o 
   1   4   6        1.20        1.33      0.13 o 
   2   4   6        0.17        0.12      0.12 o 
   3   4   6      103.40      109.14      2.41 o 
   4   4   6       12.80       13.19      0.31 o 
   5   4   6        6.12        6.78      0.79 o 
  -5   5   6        3.12        3.17      0.39 o 
  -4   5   6        7.77        7.54      0.23 o 
  -3   5   6        1.16        0.91      0.15 o 
  -2   5   6        3.21        3.47      0.17 o 
  -1   5   6        1.33        1.18      0.31 o 
   0   5   6        5.94        6.98      0.24 o 
   1   5   6        1.42        1.77      0.15 o 
   2   5   6       32.91       32.46      0.96 o 
   3   5   6       32.85       33.05      0.80 o 
   4   5   6        0.95        1.07      0.20 o 
   5   5   6        7.48        8.05      0.67 o 
  -5   6   6        0.00        0.01      0.25 o 
  -4   6   6        0.97        1.40      0.23 o 
  -3   6   6        2.12        1.71      0.16 o 
  -2   6   6        0.96        0.81      0.12 o 
  -1   6   6        2.25        2.28      0.24 o 
   0   6   6        5.55        6.18      0.22 o 
   1   6   6        0.34        0.51      0.11 o 
   2   6   6       54.10       55.25      0.93 o 
   3   6   6        3.43        3.56      0.28 o 
   4   6   6        1.67        2.06      0.25 o 
  -4   7   6        0.87        1.20      0.23 o 
  -3   7   6        0.52        0.36      0.19 o 
  -2   7   6        1.23        1.20      0.23 o 
  -1   7   6        3.80        3.61      0.27 o 
   0   7   6        2.09        2.70      0.33 o 
   1   7   6        1.38        1.23      0.13 o 
   2   7   6        2.50        2.39      0.21 o 
   3   7   6        5.07        4.99      0.28 o 
   4   7   6        2.87        2.99      0.29 o 
  -3   8   6        0.11       -0.18      0.18 o 
  -2   8   6        1.86        2.11      0.24 o 
  -1   8   6        0.25        0.22      0.19 o 
   0   8   6        0.30        0.25      0.23 o 
   1   8   6        7.96        8.39      0.34 o 
   2   8   6        4.73        4.70      0.48 o 
  -6   0   7        0.60        0.38      0.26 o 
  -5   0   7        0.01       -0.13      0.19 o 
  -4   0   7        0.01        0.13      0.11 o 
  -3   0   7        0.78        0.35      0.12 o 
  -2   0   7        1.48        1.83      0.13 o 
  -1   0   7        1.02        0.87      0.15 o 
   0   0   7        0.22        0.04      0.12 o 
   1   0   7        1.12        1.27      0.16 o 
   2   0   7       33.60       33.41      4.26 o 
   3   0   7        2.28        1.88      0.16 o 
   4   0   7       25.49       25.30      0.80 o 
   5   0   7        0.81        0.70      0.12 o 
   6   0   7        0.94        1.32      0.32 o 
  -6   1   7        1.95        1.95      0.32 o 
  -5   1   7        3.76        4.19      0.32 o 
  -4   1   7        2.98        3.26      0.26 o 
  -3   1   7        8.21        8.36      0.18 o 
  -2   1   7       39.66       43.67      0.77 o 
  -1   1   7       12.33       13.23      0.47 o 
   0   1   7        2.26        3.24      0.10 o 
   1   1   7       21.90       21.39      0.45 o 
   2   1   7       11.31       12.30      0.35 o 
   3   1   7        3.74        2.91      0.15 o 
   4   1   7        1.91        2.21      0.17 o 
   5   1   7        0.08        0.02      0.08 o 
   6   1   7        2.90        3.24      0.29 o 
  -6   2   7        0.65        0.69      0.31 o 
  -5   2   7        0.41        0.44      0.19 o 
  -4   2   7        0.43        1.01      0.18 o 
  -3   2   7        3.72        4.08      0.19 o 
  -2   2   7       16.42       15.67      0.87 o 
  -1   2   7       25.12       24.12      0.70 o 
   0   2   7      123.56      125.68      2.74 o 
   1   2   7       48.91       49.05      1.64 o 
   2   2   7       23.34       21.41      1.21 o 
   3   2   7       89.34       89.77      2.72 o 
   4   2   7        6.62        6.65      0.24 o 
   5   2   7        4.19        4.23      0.35 o 
   6   2   7        0.23        0.26      0.27 o 
  -6   3   7        2.80        3.13      0.45 o 
  -5   3   7        4.43        5.25      0.28 o 
  -4   3   7        7.47        7.65      0.40 o 
  -3   3   7        5.08        5.66      0.21 o 
  -2   3   7       10.31       10.37      0.33 o 
  -1   3   7       24.26       23.49      0.63 o 
   0   3   7       26.25       26.44      0.72 o 
   1   3   7        5.90        5.59      0.20 o 
   2   3   7       12.31       13.03      0.44 o 
   3   3   7       51.83       56.30      1.28 o 
   4   3   7        4.36        4.33      0.19 o 
   5   3   7        4.12        4.32      0.29 o 
   6   3   7        0.06        0.00      0.30 o 
  -6   4   7        0.12       -0.01      0.32 o 
  -5   4   7        0.93        1.12      0.38 o 
  -4   4   7        3.18        2.97      0.19 o 
  -3   4   7        0.51        0.42      0.26 o 
  -2   4   7        0.90        1.21      0.13 o 
  -1   4   7        1.20        1.50      0.13 o 
   0   4   7       12.14       12.63      0.39 o 
   1   4   7       14.77       16.11      0.44 o 
   2   4   7      240.20      227.16      9.37 o 
   3   4   7       15.74       16.04      0.37 o 
   4   4   7        8.39        8.96      0.25 o 
   5   4   7        1.28        1.40      0.35 o 
  -5   5   7        2.49        2.70      0.46 o 
  -4   5   7        2.63        3.02      0.34 o 
  -3   5   7        0.00        0.11      0.11 o 
  -2   5   7        0.52        0.69      0.12 o 
  -1   5   7       17.78       16.94      0.45 o 
   0   5   7        1.53        1.33      0.28 o 
   1   5   7       17.34       17.89      0.48 o 
   2   5   7       17.65       17.24      0.41 o 
   3   5   7        8.40        9.24      0.24 o 
   4   5   7        1.88        1.78      0.24 o 
   5   5   7        3.28        3.78      0.30 o 
  -5   6   7        0.30        1.13      0.32 o 
  -4   6   7        1.50        1.90      0.27 o 
  -3   6   7        0.15        0.05      0.17 o 
  -2   6   7        4.86        4.82      0.20 o 
  -1   6   7        4.50        4.20      0.19 o 
   0   6   7        2.66        2.65      0.16 o 
   1   6   7        6.25        5.24      0.20 o 
   2   6   7       17.68       18.30      0.49 o 
   3   6   7        0.89        0.97      0.26 o 
   4   6   7        4.22        3.89      0.29 o 
  -4   7   7        0.64        0.34      0.24 o 
  -3   7   7        2.42        2.59      0.25 o 
  -2   7   7        1.18        0.98      0.19 o 
  -1   7   7        3.10        3.56      0.23 o 
   0   7   7        1.72        1.77      0.23 o 
   1   7   7       20.57       21.08      0.48 o 
   2   7   7        0.59        0.77      0.20 o 
   3   7   7        1.14        1.07      0.35 o 
  -2   8   7        0.20        0.22      0.38 o 
  -1   8   7        1.89        2.16      0.25 o 
   0   8   7        0.00       -0.10      0.16 o 
   1   8   7        4.68        4.31      0.40 o 
   2   8   7        6.99        6.24      0.41 o 
  -6   0   8        0.02        0.16      0.25 o 
  -5   0   8        0.13        0.20      0.16 o 
  -4   0   8        2.14        2.10      0.18 o 
  -3   0   8       12.66       11.53      0.37 o 
  -2   0   8        0.05       -0.01      0.09 o 
  -1   0   8        0.04        0.14      0.14 o 
   0   0   8       97.71      100.25      2.38 o 
   1   0   8       37.20       39.87      1.13 o 
   2   0   8       12.36       10.37      0.34 o 
   3   0   8        0.42        0.57      0.12 o 
   4   0   8       18.48       17.62      0.57 o 
   5   0   8        0.29        0.27      0.20 o 
   6   0   8        1.45        1.33      0.41 o 
  -6   1   8        0.35        0.19      0.20 o 
  -5   1   8        0.12        0.16      0.11 o 
  -4   1   8        0.49        0.48      0.10 o 
  -3   1   8        1.35        1.02      0.11 o 
  -2   1   8        1.51        1.05      0.09 o 
  -1   1   8       24.95       24.55      0.69 o 
   0   1   8       23.81       23.29      0.47 o 
   1   1   8       16.00       17.47      0.53 o 
   2   1   8       15.90       16.24      0.32 o 
   3   1   8        7.94        6.80      0.17 o 
   4   1   8        1.44        1.76      0.16 o 
   5   1   8        0.76        0.99      0.15 o 
   6   1   8        1.23        1.52      0.25 o 
  -6   2   8        0.09        0.47      0.27 o 
  -5   2   8        0.57        0.48      0.16 o 
  -4   2   8        1.28        1.39      0.30 o 
  -3   2   8        4.89        4.76      0.21 o 
  -2   2   8       13.19       12.32      0.37 o 
  -1   2   8        4.05        3.38      0.19 o 
   0   2   8       32.76       29.52      0.79 o 
   1   2   8       39.76       41.92      1.39 o 
   2   2   8       19.27       20.24      1.20 o 
   3   2   8        0.17        0.22      0.11 o 
   4   2   8        0.49        0.27      0.12 o 
   5   2   8        0.27        0.28      0.21 o 
  -6   3   8        0.62        0.61      0.31 o 
  -5   3   8        1.31        1.82      0.31 o 
  -4   3   8        0.17       -0.02      0.14 o 
  -3   3   8        2.81        2.11      0.16 o 
  -2   3   8        4.44        3.64      0.27 o 
  -1   3   8        5.68        5.31      0.20 o 
   0   3   8       30.29       31.28      1.53 o 
   1   3   8      147.00      149.98      2.28 o 
   2   3   8       36.81       37.60      2.41 o 
   3   3   8       27.94       29.58      0.78 o 
   4   3   8        2.51        2.49      0.19 o 
   5   3   8        1.35        1.88      0.33 o 
  -5   4   8        0.66        0.59      0.38 o 
  -4   4   8        0.16        0.13      0.15 o 
  -3   4   8        1.18        1.13      0.15 o 
  -2   4   8        3.42        3.47      0.18 o 
  -1   4   8        5.41        4.78      0.20 o 
   0   4   8        0.39        0.49      0.12 o 
   1   4   8       17.61       20.28      0.58 o 
   2   4   8        7.66        8.52      0.50 o 
   3   4   8        2.26        2.50      0.16 o 
   4   4   8        6.05        6.37      0.33 o 
   5   4   8        0.20        0.13      0.21 o 
  -5   5   8        0.81        1.07      0.36 o 
  -4   5   8        0.68        0.49      0.21 o 
  -3   5   8        1.22        0.97      0.16 o 
  -2   5   8        1.13        1.37      0.15 o 
  -1   5   8       17.01       17.06      0.47 o 
   0   5   8        0.37        0.05      0.12 o 
   1   5   8       51.49       52.46      0.98 o 
   2   5   8       17.61       18.62      0.70 o 
   3   5   8        1.27        1.67      0.23 o 
   4   5   8        1.14        0.97      0.22 o 
  -4   6   8        0.81        0.65      0.38 o 
  -3   6   8        0.20        0.22      0.19 o 
  -2   6   8        3.41        2.71      0.15 o 
  -1   6   8        0.46        0.66      0.12 o 
   0   6   8        5.25        5.24      0.20 o 
   1   6   8        2.15        1.92      0.15 o 
   2   6   8       25.39       25.79      0.52 o 
   3   6   8        1.34        1.47      0.21 o 
   4   6   8        2.05        2.43      0.26 o 
  -3   7   8        0.42        0.17      0.20 o 
  -2   7   8        0.24        0.24      0.17 o 
  -1   7   8        2.81        2.72      0.26 o 
   0   7   8        4.73        4.87      0.29 o 
   1   7   8       10.43       11.64      0.40 o 
   2   7   8        1.02        1.38      0.21 o 
   3   7   8        0.31        0.15      0.29 o 
  -1   8   8        0.42        0.70      0.26 o 
   0   8   8        0.96        1.34      0.20 o 
   1   8   8        0.86        0.77      0.24 o 
  -6   0   9        0.18        0.05      0.29 o 
  -5   0   9        0.12        0.96      0.28 o 
  -4   0   9        0.26        0.34      0.13 o 
  -3   0   9        8.10        9.54      0.34 o 
  -2   0   9        5.64        6.30      0.23 o 
  -1   0   9        1.61        1.79      0.14 o 
   0   0   9       77.35       81.59      1.88 o 
   1   0   9       34.97       32.70      1.69 o 
   2   0   9       22.95       20.51      1.68 o 
   3   0   9        2.09        1.82      0.26 o 
   4   0   9        0.06        0.24      0.24 o 
   5   0   9        0.34        0.76      0.31 o 
  -6   1   9        0.39        0.07      0.34 o 
  -5   1   9        1.24        1.44      0.25 o 
  -4   1   9        0.76        0.49      0.09 o 
  -3   1   9        9.27        9.38      0.33 o 
  -2   1   9        1.64        1.69      0.16 o 
  -1   1   9      104.61      102.93      2.22 o 
   0   1   9       56.37       57.11      1.11 o 
   1   1   9       13.88       15.16      0.35 o 
   2   1   9        2.93        2.69      0.12 o 
   3   1   9       38.51       36.20      0.61 o 
   4   1   9        3.10        2.01      0.10 o 
   5   1   9        0.08       -0.08      0.22 o 
  -6   2   9        0.95        1.66      0.33 o 
  -5   2   9        0.04        0.00      0.29 o 
  -4   2   9        4.88        4.87      0.41 o 
  -3   2   9        3.50        3.33      0.36 o 
  -2   2   9        0.62        0.37      0.23 o 
  -1   2   9        4.28        4.78      0.21 o 
   0   2   9      105.04      110.21      4.25 o 
   1   2   9        1.54        1.35      0.14 o 
   2   2   9       50.94       49.25      1.12 o 
   3   2   9        0.53        0.50      0.14 o 
   4   2   9        0.05       -0.09      0.15 o 
   5   2   9        5.45        5.85      0.33 o 
  -5   3   9        0.08        0.13      0.27 o 
  -4   3   9        0.35        0.37      0.11 o 
  -3   3   9        0.66        0.21      0.13 o 
  -2   3   9       23.69       24.25      0.83 o 
  -1   3   9        6.48        7.51      0.24 o 
   0   3   9        6.88        6.95      0.35 o 
   1   3   9       23.49       23.83      0.56 o 
   2   3   9       17.98       17.25      0.67 o 
   3   3   9        6.02        6.17      0.21 o 
   4   3   9        0.76        0.75      0.33 o 
   5   3   9        0.06        0.10      0.25 o 
  -5   4   9        0.60        0.61      0.32 o 
  -4   4   9        0.01        0.02      0.18 o 
  -3   4   9        4.15        3.29      0.17 o 
  -2   4   9        2.34        2.16      0.15 o 
  -1   4   9        3.29        3.16      0.18 o 
   0   4   9       37.77       39.12      1.40 o 
   1   4   9       45.00       45.69      3.00 o 
   2   4   9        4.73        4.48      0.44 o 
   3   4   9        5.47        5.29      0.32 o 
   4   4   9        1.23        1.22      0.21 o 
  -4   5   9        0.04        0.15      0.21 o 
  -3   5   9        1.09        0.68      0.21 o 
  -2   5   9        3.04        2.46      0.16 o 
  -1   5   9        2.96        3.19      0.25 o 
   0   5   9        5.73        5.95      0.27 o 
   1   5   9       18.40       18.41      0.55 o 
   2   5   9        1.97        1.91      0.14 o 
   3   5   9        0.10        0.15      0.17 o 
   4   5   9        0.48        0.61      0.30 o 
  -4   6   9        0.19        0.51      0.21 o 
  -3   6   9        1.13        1.28      0.23 o 
  -2   6   9        1.84        1.96      0.24 o 
  -1   6   9        2.24        2.21      0.38 o 
   0   6   9        0.80        0.57      0.17 o 
   1   6   9        4.84        4.91      0.29 o 
   2   6   9        2.14        1.97      0.38 o 
   3   6   9        0.36        0.36      0.22 o 
  -2   7   9        0.25        0.15      0.18 o 
  -1   7   9        0.56        0.37      0.22 o 
   0   7   9        0.81        0.63      0.23 o 
   1   7   9        1.29        1.15      0.23 o 
   2   7   9        0.36        0.39      0.20 o 
  -5   0  10        0.10       -0.14      0.26 o 
  -4   0  10        6.12        5.41      0.31 o 
  -3   0  10        1.69        1.63      0.29 o 
  -2   0  10        5.13        4.70      0.21 o 
  -1   0  10        6.84        5.29      0.24 o 
   0   0  10       27.48       30.74      1.06 o 
   1   0  10        1.13        1.20      0.26 o 
   2   0  10       59.13       51.36      4.06 o 
   3   0  10        4.28        3.93      0.21 o 
   4   0  10        2.23        2.11      0.53 o 
   5   0  10        0.50        0.26      0.26 o 
  -5   1  10        1.06        0.74      0.22 o 
  -4   1  10        1.43        1.55      0.21 o 
  -3   1  10        1.80        1.45      0.11 o 
  -2   1  10        1.91        1.82      0.11 o 
  -1   1  10       69.65       73.69      1.07 o 
   0   1  10       16.94       16.35      0.46 o 
   1   1  10       13.33       12.52      0.26 o 
   2   1  10        0.83        0.60      0.10 o 
   3   1  10        2.59        1.85      0.11 o 
   4   1  10        1.62        1.44      0.14 o 
   5   1  10        4.00        4.58      0.26 o 
  -5   2  10        0.10       -0.05      0.26 o 
  -4   2  10        1.85        1.70      0.24 o 
  -3   2  10        4.80        4.01      0.20 o 
  -2   2  10       23.74       23.83      0.60 o 
  -1   2  10       10.79       10.76      0.30 o 
   0   2  10       40.52       41.24      1.09 o 
   1   2  10       38.35       38.45      0.97 o 
   2   2  10       11.80       10.56      0.82 o 
   3   2  10        2.46        1.74      0.27 o 
   4   2  10        0.85        1.10      0.22 o 
   5   2  10        0.38        0.27      0.31 o 
  -5   3  10        0.54        0.20      0.41 o 
  -4   3  10        0.96        0.89      0.19 o 
  -3   3  10        1.07        1.11      0.13 o 
  -2   3  10        8.99        8.51      0.57 o 
  -1   3  10       32.35       31.68      0.98 o 
   0   3  10       20.98       21.56      0.60 o 
   1   3  10       16.15       14.85      0.36 o 
   2   3  10        2.95        2.62      0.16 o 
   3   3  10        0.39        0.45      0.16 o 
   4   3  10        1.43        2.13      0.25 o 
  -4   4  10        0.63        0.58      0.32 o 
  -3   4  10        4.83        4.52      0.27 o 
  -2   4  10        2.55        2.18      0.25 o 
  -1   4  10        0.15        0.31      0.16 o 
   0   4  10        1.77        2.37      0.16 o 
   1   4  10        5.78        5.10      0.20 o 
   2   4  10        1.65        1.29      0.12 o 
   3   4  10        1.62        1.52      0.24 o 
   4   4  10        0.19        0.43      0.17 o 
  -4   5  10        0.16       -0.06      0.22 o 
  -3   5  10        0.83        1.15      0.60 o 
  -2   5  10        5.91        5.46      0.29 o 
  -1   5  10        1.79        1.72      0.14 o 
   0   5  10        8.07        8.63      0.23 o 
   1   5  10        0.65        0.63      0.17 o 
   2   5  10        1.20        1.44      0.20 o 
   3   5  10        1.36        1.18      0.21 o 
  -3   6  10        0.77        0.61      0.49 o 
  -2   6  10        0.33        0.48      0.21 o 
  -1   6  10        0.03        0.08      0.17 o 
   0   6  10        0.25        0.48      0.17 o 
   1   6  10        2.15        1.83      0.24 o 
   2   6  10        0.69        0.88      0.27 o 
  -1   7  10        0.89        0.76      0.26 o 
   0   7  10        0.75        0.64      0.20 o 
   1   7  10        0.59        0.50      0.23 o 
  -5   0  11        0.47        0.09      0.28 o 
  -4   0  11        2.96        2.77      0.26 o 
  -3   0  11        0.03       -0.10      0.10 o 
  -2   0  11       11.15       11.23      0.31 o 
  -1   0  11       29.44       31.00      0.87 o 
   0   0  11        8.45        8.04      0.25 o 
   1   0  11        0.45        0.61      0.12 o 
   2   0  11        1.53        2.05      0.19 o 
   3   0  11        2.44        2.24      0.23 o 
   4   0  11        2.49        2.99      0.37 o 
  -5   1  11        0.49        0.31      0.22 o 
  -4   1  11        0.71        0.71      0.14 o 
  -3   1  11        1.51        1.53      0.16 o 
  -2   1  11        7.96        7.99      0.21 o 
  -1   1  11       27.61       26.53      1.09 o 
   0   1  11       13.77       13.33      0.44 o 
   1   1  11       17.97       16.19      0.28 o 
   2   1  11        1.31        1.21      0.09 o 
   3   1  11        0.79        0.65      0.14 o 
   4   1  11        2.49        3.08      0.20 o 
  -5   2  11        0.48        0.94      0.32 o 
  -4   2  11        0.51        0.01      0.26 o 
  -3   2  11        1.59        1.36      0.16 o 
  -2   2  11        9.29        9.39      0.44 o 
  -1   2  11        1.90        1.92      0.15 o 
   0   2  11        7.98        8.41      0.25 o 
   1   2  11        1.62        1.07      0.15 o 
   2   2  11        2.07        1.65      0.18 o 
   3   2  11        0.09        0.21      0.15 o 
   4   2  11        1.51        1.43      0.25 o 
  -4   3  11        0.05        0.17      0.31 o 
  -3   3  11        1.88        2.19      0.24 o 
  -2   3  11        7.13        6.87      0.40 o 
  -1   3  11        0.27        0.28      0.14 o 
   0   3  11        5.87        5.47      0.20 o 
   1   3  11        0.28        0.33      0.11 o 
   2   3  11        1.02        0.92      0.19 o 
   3   3  11        0.28        0.23      0.17 o 
   4   3  11        1.12        0.82      0.21 o 
  -4   4  11        0.55        1.00      0.23 o 
  -3   4  11        2.79        3.28      0.28 o 
  -2   4  11        5.70        5.77      0.70 o 
  -1   4  11        0.71        1.04      0.13 o 
   0   4  11        1.01        1.13      0.12 o 
   1   4  11        1.68        1.47      0.22 o 
   2   4  11        1.90        1.87      0.25 o 
   3   4  11        1.08        1.45      0.25 o 
  -3   5  11        2.61        2.79      0.27 o 
  -2   5  11        0.70        0.85      0.18 o 
  -1   5  11        0.62        0.99      0.20 o 
   0   5  11        0.45        0.77      0.31 o 
   1   5  11        1.11        1.06      0.22 o 
   2   5  11        1.68        1.74      0.23 o 
  -2   6  11        0.75        0.90      0.24 o 
  -1   6  11        1.26        1.40      0.25 o 
   0   6  11        3.35        4.12      0.31 o 
   1   6  11        0.86        0.72      0.20 o 
  -4   0  12        0.44        0.59      0.21 o 
  -3   0  12        0.57        0.66      0.20 o 
  -2   0  12        1.70        1.71      0.15 o 
  -1   0  12       12.40       11.58      0.70 o 
   0   0  12        3.06        2.83      0.18 o 
   1   0  12        0.07        0.03      0.15 o 
   2   0  12        0.02        0.06      0.16 o 
   3   0  12        0.17       -0.13      0.15 o 
   4   0  12        0.04       -0.18      0.18 o 
  -4   1  12        0.01       -0.02      0.13 o 
  -3   1  12        0.17        0.03      0.14 o 
  -2   1  12        3.70        3.85      0.24 o 
  -1   1  12        0.87        0.91      0.11 o 
   0   1  12        0.09       -0.06      0.07 o 
   1   1  12        1.04        0.93      0.10 o 
   2   1  12        1.13        0.60      0.13 o 
   3   1  12        1.59        1.41      0.15 o 
   4   1  12        0.04       -0.13      0.13 o 
  -4   2  12        0.07        0.03      0.21 o 
  -3   2  12        1.03        1.05      0.28 o 
  -2   2  12        0.41        0.70      0.21 o 
  -1   2  12        1.77        1.90      0.14 o 
   0   2  12        3.56        3.06      0.16 o 
   1   2  12        0.49        0.41      0.17 o 
   2   2  12        0.64        0.75      0.17 o 
   3   2  12        0.35        0.28      0.18 o 
  -4   3  12        0.40        0.59      0.46 o 
  -3   3  12        1.59        1.41      0.29 o 
  -2   3  12        1.61        1.63      0.23 o 
  -1   3  12        1.22        1.47      0.21 o 
   0   3  12        0.54        0.17      0.16 o 
   1   3  12        0.14        0.37      0.26 o 
   2   3  12        0.71        0.69      0.22 o 
   3   3  12        2.05        2.99      0.30 o 
  -3   4  12        0.36        0.23      0.23 o 
  -2   4  12        0.07        0.23      0.18 o 
  -1   4  12        0.44        0.57      0.18 o 
   0   4  12        1.25        1.05      0.22 o 
   1   4  12        2.57        2.21      0.55 o 
   2   4  12        0.66        0.65      0.20 o 
  -2   5  12        0.11       -0.11      0.21 o 
  -1   5  12        2.17        2.95      0.29 o 
   0   5  12        0.13        0.05      0.17 o 
   1   5  12        0.60        0.50      0.41 o 
  -4   0  13        0.02        0.24      0.22 o 
  -3   0  13        0.06        0.23      0.21 o 
  -2   0  13        1.87        2.81      0.29 o 
  -1   0  13        0.29        0.70      0.20 o 
   0   0  13        0.19        0.24      0.20 o 
   1   0  13        0.17       -0.06      0.17 o 
   2   0  13        2.51        2.29      0.27 o 
   3   0  13        0.65        0.54      0.31 o 
  -3   1  13        0.47        0.62      0.16 o 
  -2   1  13        2.14        1.86      0.17 o 
  -1   1  13        3.02        3.00      0.23 o 
   0   1  13        0.16        0.21      0.13 o 
   1   1  13        0.24        0.24      0.13 o 
   2   1  13        0.34        0.43      0.15 o 
   3   1  13        0.28        0.46      0.15 o 
  -3   2  13        0.00       -0.26      0.26 o 
  -2   2  13        1.25        1.21      0.33 o 
  -1   2  13        2.19        1.37      0.24 o 
   0   2  13        0.35        0.30      0.26 o 
   1   2  13        0.04        0.04      0.16 o 
   2   2  13        0.28        0.32      0.17 o 
  -3   3  13        0.21        0.19      0.22 o 
  -2   3  13        1.61        1.85      0.26 o 
  -1   3  13        0.18        0.03      0.18 o 
   0   3  13        1.44        1.42      0.22 o 
   1   3  13        0.63        0.59      0.21 o 
   2   3  13        0.33        0.51      0.24 o 
  -2   4  13        0.13        0.08      0.17 o 
  -1   4  13        0.45        0.14      0.21 o 
   0   4  13        0.66        0.64      0.22 o 
   1   4  13        0.46        0.69      0.36 o 
  -2   0  14        2.48        3.06      0.29 o 
  -1   0  14        0.13        0.01      0.22 o 
   0   0  14        0.15        0.13      0.21 o 
   1   0  14        0.07        0.03      0.17 o 
   2   0  14        0.01        0.04      0.17 o 
  -2   1  14        1.68        2.00      0.18 o 
  -1   1  14        0.02        0.12      0.12 o 
   0   1  14        0.11       -0.02      0.12 o 
   1   1  14        2.33        3.01      0.29 o 
  -2   2  14        0.33        0.53      0.19 o 
  -1   2  14        0.33        0.24      0.20 o 
   0   2  14        0.25       -0.07      0.18 o 
   1   2  14        0.08       -0.10      0.28 o 
  -1   3  14        0.67        0.83      0.21 o 
   0   3  14        0.64        0.72      0.26 o 
                                                 
